# Supplementary material for: Follow Me! A Tale of Avian Heart Development with Comparisons to Mammal Heart Development
Source: J Cardiovasc Dev Dis. 2020 Mar 7;7(1):8. doi: 10.3390/jcdd7010008 (PMC7151090; doi:10.3390/jcdd7010008)
Supplement: Supplementary file 1 [file jcdd-07-00008-s001.zip]

Archive with 2 entries (2 files):
- Heart development_12.m4v
- Heart development_22.m4v
